# Supplementary material for: Impedance Characterization and Modeling of Gold, Silver, and PEDOT:PSS Ultra-Thin Tattoo Electrodes for Wearable Bioelectronics
Source: Sensors (Basel). 2025 Jul 23;25(15):4568. doi: 10.3390/s25154568 (PMC12349162; doi:10.3390/s25154568)
Supplement: Supplementary file 1 [file sensors-25-04568-s001.zip]

Archive with 5 entries (4 files):
- DATA Supplementary/
- DATA Supplementary/Table S1. Data_evaluation_Au.pdf
- DATA Supplementary/Table S2. Data_evaluation_Pedot.pdf
- DATA Supplementary/Table S3. Data_evaluation_Ag.pdf
- DATA Supplementary/Table S4. Data_evaluation_AgAgCl.pdf
